# Supplementary material for: Perception of the difference between past and present stimulus: A rare orientation illusion may indicate incidental access to prediction error-like signals
Source: PLoS One. 2020 May 4;15(5):e0232349. doi: 10.1371/journal.pone.0232349 (PMC7197803; doi:10.1371/journal.pone.0232349)
Supplement: S1 Data — (CSV) [file pone.0232349.s002.csv]

ReportedOrientation	RealOrientation	GratingSuperposition_Duration	SingleGrating_Orientation	Subject
-89.0842566274843	-90	33ms	+45°	1
-80.9392893038863	-90	33ms	+45°	1
-89.3862330666163	-90	33ms	+45°	1
-88.492603545877	-90	33ms	+45°	1
-88.1336048193486	-90	33ms	+45°	1
-86.5073696798956	-90	33ms	+45°	1
-77.7590584508639	-90	33ms	+45°	1
87.5926464594756	-90	33ms	+45°	1
-84.2641770846727	-90	33ms	+45°	2
-88.7054565731974	-90	33ms	+45°	2
88.3211151218142	-90	33ms	+45°	2
77.29771564903	-90	33ms	+45°	2
89.2100438398649	-90	33ms	+45°	2
-89.4845508132829	-90	33ms	+45°	2
-87.015730313741	-90	33ms	+45°	2
86.5874434922142	-90	33ms	+45°	2
-84.3902704796957	-90	33ms	+45°	3
82.2554873989359	-90	33ms	+45°	3
-88.6857241848548	-90	33ms	+45°	3
88.1790494287492	-90	33ms	+45°	3
-89.8449025103487	-90	33ms	+45°	3
-81.6021846821316	-90	33ms	+45°	3
-89.4699048327899	-90	33ms	+45°	3
-83.2353478764197	-90	33ms	+45°	3
-87.762787479637	-90	33ms	+45°	4
89.9875193686678	-90	33ms	+45°	4
-82.9539917665804	-90	33ms	+45°	4
88.0573993811206	-90	33ms	+45°	4
-84.2251266270462	-90	33ms	+45°	4
-88.9073332787381	-90	33ms	+45°	4
-86.1162610925423	-90	33ms	+45°	4
-79.4288059345824	-90	33ms	+45°	4
83.0176395906247	-90	33ms	+45°	5
76.9377064483175	-90	33ms	+45°	5
69.6515054016997	-90	33ms	+45°	5
81.6011250641722	-90	33ms	+45°	5
75.0214996444241	-90	33ms	+45°	5
85.9208513064932	-90	33ms	+45°	5
85.5318884094237	-90	33ms	+45°	5
87.3286915889486	-90	33ms	+45°	5
84.6819545298679	-90	33ms	+45°	6
79.0734280030821	-90	33ms	+45°	6
85.0635053033705	-90	33ms	+45°	6
83.3302364196927	-90	33ms	+45°	6
88.5555043594368	-90	33ms	+45°	6
85.820336621039	-90	33ms	+45°	6
75.6891193204939	-90	33ms	+45°	6
86.3960629970676	-90	33ms	+45°	6
89.0029880925749	-90	33ms	+45°	7
80.0323272673989	-90	33ms	+45°	7
78.7116633792916	-90	33ms	+45°	7
-89.4098352124687	-90	33ms	+45°	7
89.0480390127766	-90	33ms	+45°	7
79.5184978063837	-90	33ms	+45°	7
-85.4120914930636	-90	33ms	+45°	7
82.0439820686352	-90	33ms	+45°	7
-86.344357554251	-90	33ms	+45°	8
-86.7136135262337	-90	33ms	+45°	8
-89.6065722980119	-90	33ms	+45°	8
-84.4282513605655	-90	33ms	+45°	8
77.5484772061753	-90	33ms	+45°	8
89.5304479517052	-90	33ms	+45°	8
-87.1555917734702	-90	33ms	+45°	8
86.2461661543238	-90	33ms	+45°	8
-89.5404283317811	-90	33ms	+45°	9
89.5420014085223	-90	33ms	+45°	9
89.1435032623332	-90	33ms	+45°	9
87.6892969980573	-90	33ms	+45°	9
88.4351422408953	-90	33ms	+45°	9
86.834272445256	-90	33ms	+45°	9
-89.366076582139	-90	33ms	+45°	9
88.0640761750417	-90	33ms	+45°	9
-87.0010105893442	-90	33ms	+45°	10
89.57329056088	-90	33ms	+45°	10
85.9467931547274	-90	33ms	+45°	10
84.8680382583869	-90	33ms	+45°	10
86.9964770862022	-90	33ms	+45°	10
81.9102592475421	-90	33ms	+45°	10
87.9729049063822	-90	33ms	+45°	10
84.0049075260611	-90	33ms	+45°	10
76.9856605262758	-90	33ms	+45°	11
-88.0007444995893	-90	33ms	+45°	11
80.2652591781737	-90	33ms	+45°	11
83.0384016727235	-90	33ms	+45°	11
79.4348426542811	-90	33ms	+45°	11
80.2489753013447	-90	33ms	+45°	11
83.6254112962642	-90	33ms	+45°	11
86.7884598852507	-90	33ms	+45°	11
89.4822846877967	-90	33ms	+45°	12
84.9724110235358	-90	33ms	+45°	12
89.5471945867815	-90	33ms	+45°	12
84.7136220769177	-90	33ms	+45°	12
86.9589547300871	-90	33ms	+45°	12
87.6965379884409	-90	33ms	+45°	12
88.7787759881381	-90	33ms	+45°	12
-89.3906773521026	-90	33ms	+45°	12
85.2669927251699	-90	33ms	+45°	13
78.9831484736108	-90	33ms	+45°	13
74.5928879775482	-90	33ms	+45°	13
79.1484517089752	-90	33ms	+45°	13
76.8596042915201	-90	33ms	+45°	13
86.0570394241203	-90	33ms	+45°	13
73.2836319703486	-90	33ms	+45°	13
82.0643263555946	-90	33ms	+45°	13
89.2684611623336	-90	33ms	+45°	14
-89.9044620240373	-90	33ms	+45°	14
89.3176865536807	-90	33ms	+45°	14
-89.2256272896379	-90	33ms	+45°	14
88.184917527124	-90	33ms	+45°	14
89.8032842126319	-90	33ms	+45°	14
89.685775709984	-90	33ms	+45°	14
89.9627121016466	-90	33ms	+45°	14
-88.0489543753902	-90	33ms	+45°	15
-86.4254044615351	-90	33ms	+45°	15
-88.4575442953509	-90	33ms	+45°	15
-88.3375340641051	-90	33ms	+45°	15
-87.9944335786873	-90	33ms	+45°	15
-87.1438111261944	-90	33ms	+45°	15
-88.589574275459	-90	33ms	+45°	15
-87.1413796638409	-90	33ms	+45°	15
83.8693424504612	-75	33ms	+45°	1
85.3718485683225	-75	33ms	+45°	1
81.5941535279	-75	33ms	+45°	1
81.7804025167756	-75	33ms	+45°	1
70.2404018449858	-75	33ms	+45°	1
83.6303444391876	-75	33ms	+45°	1
83.2024563914141	-75	33ms	+45°	1
79.2245602156929	-75	33ms	+45°	1
82.587786076588	-75	33ms	+45°	2
78.7043710097616	-75	33ms	+45°	2
81.9642004854518	-75	33ms	+45°	2
-84.8725339748799	-75	33ms	+45°	2
85.5991019716597	-75	33ms	+45°	2
83.8955608845389	-75	33ms	+45°	2
82.6004945558354	-75	33ms	+45°	2
86.7447247750144	-75	33ms	+45°	2
76.5652254688666	-75	33ms	+45°	3
82.6306957911713	-75	33ms	+45°	3
-88.6901914709324	-75	33ms	+45°	3
83.5809489181453	-75	33ms	+45°	3
83.5437309406563	-75	33ms	+45°	3
83.4864138444378	-75	33ms	+45°	3
84.0815643050036	-75	33ms	+45°	3
79.4450705378338	-75	33ms	+45°	3
79.5782054559134	-75	33ms	+45°	4
80.4800854753823	-75	33ms	+45°	4
82.6408004701413	-75	33ms	+45°	4
81.3829845939883	-75	33ms	+45°	4
85.623881642612	-75	33ms	+45°	4
75.0720188689531	-75	33ms	+45°	4
82.5023380507582	-75	33ms	+45°	4
77.244827295366	-75	33ms	+45°	4
85.8859800452486	-75	33ms	+45°	5
87.8069268361897	-75	33ms	+45°	5
70.0514379171209	-75	33ms	+45°	5
79.8302103394158	-75	33ms	+45°	5
83.9186047084001	-75	33ms	+45°	5
79.5335452040453	-75	33ms	+45°	5
80.3396117445741	-75	33ms	+45°	5
71.4172565537927	-75	33ms	+45°	5
82.9270544389536	-75	33ms	+45°	6
76.0722644089283	-75	33ms	+45°	6
82.037282666064	-75	33ms	+45°	6
69.6547166224327	-75	33ms	+45°	6
83.4129799031011	-75	33ms	+45°	6
77.4952945494177	-75	33ms	+45°	6
85.7874550476349	-75	33ms	+45°	6
83.4509335625199	-75	33ms	+45°	6
80.4291471847349	-75	33ms	+45°	7
83.4888060103688	-75	33ms	+45°	7
84.8115607074789	-75	33ms	+45°	7
-88.2264912836543	-75	33ms	+45°	7
86.0699528811768	-75	33ms	+45°	7
84.9233220745497	-75	33ms	+45°	7
86.1736861239971	-75	33ms	+45°	7
-78.1798023559739	-75	33ms	+45°	7
82.047890443703	-75	33ms	+45°	8
82.6694450581229	-75	33ms	+45°	8
80.9128026353244	-75	33ms	+45°	8
83.7864806885315	-75	33ms	+45°	8
80.5853921482076	-75	33ms	+45°	8
80.6598387076273	-75	33ms	+45°	8
80.3716664248663	-75	33ms	+45°	8
82.1889660102167	-75	33ms	+45°	8
81.8265608054812	-75	33ms	+45°	9
82.6452013681819	-75	33ms	+45°	9
77.4764017822727	-75	33ms	+45°	9
74.9626443375054	-75	33ms	+45°	9
77.5332069634967	-75	33ms	+45°	9
83.8687324509672	-75	33ms	+45°	9
74.7360724404542	-75	33ms	+45°	9
76.258690052306	-75	33ms	+45°	9
78.042220448329	-75	33ms	+45°	10
81.752197906026	-75	33ms	+45°	10
86.0166551957885	-75	33ms	+45°	10
85.34020548741	-75	33ms	+45°	10
86.1715417555497	-75	33ms	+45°	10
83.1612965366541	-75	33ms	+45°	10
88.9554432971772	-75	33ms	+45°	10
83.3905628442893	-75	33ms	+45°	10
88.6103765330471	-75	33ms	+45°	11
85.348867210858	-75	33ms	+45°	11
-77.3899900775787	-75	33ms	+45°	11
79.5257467986895	-75	33ms	+45°	11
-82.8302963757101	-75	33ms	+45°	11
-83.4893578395282	-75	33ms	+45°	11
-85.3138180270911	-75	33ms	+45°	11
-80.0231391151749	-75	33ms	+45°	11
66.7418955794255	-75	33ms	+45°	12
76.5514092488926	-75	33ms	+45°	12
74.023358037	-75	33ms	+45°	12
73.0762521569636	-75	33ms	+45°	12
72.333084537421	-75	33ms	+45°	12
75.8849981658251	-75	33ms	+45°	12
74.3670885711422	-75	33ms	+45°	12
73.8098734521404	-75	33ms	+45°	12
80.270687372217	-75	33ms	+45°	13
82.3896848499216	-75	33ms	+45°	13
82.3875894799819	-75	33ms	+45°	13
83.4096799070003	-75	33ms	+45°	13
79.4401504528335	-75	33ms	+45°	13
74.8770678423495	-75	33ms	+45°	13
72.1449491146192	-75	33ms	+45°	13
84.8703028600096	-75	33ms	+45°	13
76.6975874825835	-75	33ms	+45°	14
78.3988199768226	-75	33ms	+45°	14
70.6318447446891	-75	33ms	+45°	14
77.8804663648802	-75	33ms	+45°	14
85.3808440221671	-75	33ms	+45°	14
81.0450068750673	-75	33ms	+45°	14
68.9509671850949	-75	33ms	+45°	14
-77.5083250278775	-75	33ms	+45°	14
81.5166516423125	-75	33ms	+45°	15
-88.6790768659586	-75	33ms	+45°	15
83.4677315314354	-75	33ms	+45°	15
80.3153947906981	-75	33ms	+45°	15
84.4116259585586	-75	33ms	+45°	15
89.5338001402632	-75	33ms	+45°	15
-74.2218243266149	-75	33ms	+45°	15
-88.215962141444	-75	33ms	+45°	15
72.1137750517415	-60	33ms	+45°	1
54.5762454588502	-60	33ms	+45°	1
54.8412037972015	-60	33ms	+45°	1
56.4390191507186	-60	33ms	+45°	1
62.1787342886124	-60	33ms	+45°	1
59.3289679975572	-60	33ms	+45°	1
65.2700024124602	-60	33ms	+45°	1
64.227664907874	-60	33ms	+45°	1
71.0611596292722	-60	33ms	+45°	2
68.5629993701448	-60	33ms	+45°	2
74.7482692891609	-60	33ms	+45°	2
69.8031515508394	-60	33ms	+45°	2
76.772610350596	-60	33ms	+45°	2
59.7281134721139	-60	33ms	+45°	2
62.0615683058896	-60	33ms	+45°	2
69.4488174760849	-60	33ms	+45°	2
66.2474987092832	-60	33ms	+45°	3
61.4210927901964	-60	33ms	+45°	3
60.3149062503366	-60	33ms	+45°	3
52.3896481093335	-60	33ms	+45°	3
63.3311103815079	-60	33ms	+45°	3
66.7810596876093	-60	33ms	+45°	3
68.5612709328903	-60	33ms	+45°	3
65.8617513341886	-60	33ms	+45°	3
59.9540379248063	-60	33ms	+45°	4
70.6130753454374	-60	33ms	+45°	4
58.9921003993164	-60	33ms	+45°	4
64.15221940663	-60	33ms	+45°	4
59.5719932111746	-60	33ms	+45°	4
64.3701017378277	-60	33ms	+45°	4
61.0666172158557	-60	33ms	+45°	4
68.5253716676861	-60	33ms	+45°	4
63.2966855108761	-60	33ms	+45°	5
63.9467670374515	-60	33ms	+45°	5
51.6099313215357	-60	33ms	+45°	5
47.3331000050823	-60	33ms	+45°	5
70.6663331676824	-60	33ms	+45°	5
65.2171904286507	-60	33ms	+45°	5
68.9868621633559	-60	33ms	+45°	5
67.514656192029	-60	33ms	+45°	5
64.9809500558782	-60	33ms	+45°	6
62.1623465763219	-60	33ms	+45°	6
66.4420483793279	-60	33ms	+45°	6
61.9077211087894	-60	33ms	+45°	6
63.3918678197688	-60	33ms	+45°	6
58.9089594840298	-60	33ms	+45°	6
66.6333495576441	-60	33ms	+45°	6
65.5318848605018	-60	33ms	+45°	6
66.9267959882211	-60	33ms	+45°	7
63.509677784094	-60	33ms	+45°	7
72.8547078185488	-60	33ms	+45°	7
67.8836735975094	-60	33ms	+45°	7
60.0080658649668	-60	33ms	+45°	7
70.8348505310385	-60	33ms	+45°	7
63.4208447146613	-60	33ms	+45°	7
76.2629650320052	-60	33ms	+45°	7
53.7406420512048	-60	33ms	+45°	8
66.8218214940761	-60	33ms	+45°	8
58.5007337592458	-60	33ms	+45°	8
59.820044101753	-60	33ms	+45°	8
61.0227081200135	-60	33ms	+45°	8
57.5809456518587	-60	33ms	+45°	8
60.9103620490772	-60	33ms	+45°	8
55.2374271320659	-60	33ms	+45°	8
63.2268453312144	-60	33ms	+45°	9
66.5575917945585	-60	33ms	+45°	9
63.3960278763088	-60	33ms	+45°	9
60.6986323749738	-60	33ms	+45°	9
65.03332946648	-60	33ms	+45°	9
57.4553098679163	-60	33ms	+45°	9
63.8886363955997	-60	33ms	+45°	9
60.1745747015214	-60	33ms	+45°	9
59.1954169105679	-60	33ms	+45°	10
65.643357656422	-60	33ms	+45°	10
61.6456798152481	-60	33ms	+45°	10
66.2398311634581	-60	33ms	+45°	10
61.4515984928096	-60	33ms	+45°	10
58.2290687066522	-60	33ms	+45°	10
61.0028409033244	-60	33ms	+45°	10
62.9930145403506	-60	33ms	+45°	10
54.0892440507455	-60	33ms	+45°	11
70.2438615159062	-60	33ms	+45°	11
79.5932973929422	-60	33ms	+45°	11
53.7035241182593	-60	33ms	+45°	11
75.3855689062759	-60	33ms	+45°	11
71.2210617046706	-60	33ms	+45°	11
63.7118734232072	-60	33ms	+45°	11
56.6575508434638	-60	33ms	+45°	11
50.412007508704	-60	33ms	+45°	12
51.7736223040201	-60	33ms	+45°	12
62.2414663065392	-60	33ms	+45°	12
53.7656470945297	-60	33ms	+45°	12
45.7997635937242	-60	33ms	+45°	12
49.3483298908421	-60	33ms	+45°	12
66.7819578218368	-60	33ms	+45°	12
59.6721625829513	-60	33ms	+45°	12
71.6572541271458	-60	33ms	+45°	13
62.9620638165846	-60	33ms	+45°	13
65.745350855135	-60	33ms	+45°	13
51.9819307943072	-60	33ms	+45°	13
72.3094053151331	-60	33ms	+45°	13
67.4445791625715	-60	33ms	+45°	13
62.1690561285412	-60	33ms	+45°	13
72.4300587340719	-60	33ms	+45°	13
55.8888738308236	-60	33ms	+45°	14
59.9637174478868	-60	33ms	+45°	14
65.7364387917273	-60	33ms	+45°	14
60.9998870185035	-60	33ms	+45°	14
61.7779607951449	-60	33ms	+45°	14
64.970982096675	-60	33ms	+45°	14
65.6364479987053	-60	33ms	+45°	14
72.2377781497838	-60	33ms	+45°	14
56.6846633978704	-60	33ms	+45°	15
75.9766939103044	-60	33ms	+45°	15
69.6307019251249	-60	33ms	+45°	15
66.1284135363985	-60	33ms	+45°	15
70.6208161975388	-60	33ms	+45°	15
71.0958279914003	-60	33ms	+45°	15
74.8606279780779	-60	33ms	+45°	15
55.1221871384537	-60	33ms	+45°	15
49.1340927913083	-45	33ms	+45°	1
45.043295383948	-45	33ms	+45°	1
41.0683130720335	-45	33ms	+45°	1
37.3178152245766	-45	33ms	+45°	1
38.568372836863	-45	33ms	+45°	1
26.2686393217575	-45	33ms	+45°	1
31.4045466113459	-45	33ms	+45°	1
39.169048643925	-45	33ms	+45°	1
47.8820934320629	-45	33ms	+45°	2
40.7909029926394	-45	33ms	+45°	2
61.8515891382863	-45	33ms	+45°	2
42.5040902131189	-45	33ms	+45°	2
42.6898066377238	-45	33ms	+45°	2
45.5555641484095	-45	33ms	+45°	2
40.2176192057223	-45	33ms	+45°	2
58.1707761552245	-45	33ms	+45°	2
28.2183466774308	-45	33ms	+45°	3
44.7903866639804	-45	33ms	+45°	3
53.2090274114686	-45	33ms	+45°	3
52.576861328803	-45	33ms	+45°	3
40.3016467170173	-45	33ms	+45°	3
35.6146272118325	-45	33ms	+45°	3
47.2674268408743	-45	33ms	+45°	3
48.496751669028	-45	33ms	+45°	3
35.9430008074547	-45	33ms	+45°	4
37.2335876428399	-45	33ms	+45°	4
43.3605794844406	-45	33ms	+45°	4
41.1675476430596	-45	33ms	+45°	4
40.7248837184678	-45	33ms	+45°	4
42.6625764596748	-45	33ms	+45°	4
41.2320589195216	-45	33ms	+45°	4
47.8205820570029	-45	33ms	+45°	4
43.663921935038	-45	33ms	+45°	5
51.8834877047947	-45	33ms	+45°	5
46.7774970369497	-45	33ms	+45°	5
39.1483414318972	-45	33ms	+45°	5
36.6090260998565	-45	33ms	+45°	5
47.8609561496153	-45	33ms	+45°	5
53.6051783417451	-45	33ms	+45°	5
51.3309308662133	-45	33ms	+45°	5
49.1685390343855	-45	33ms	+45°	6
44.8687489682055	-45	33ms	+45°	6
49.7306380661379	-45	33ms	+45°	6
55.0812594418733	-45	33ms	+45°	6
44.005300005509	-45	33ms	+45°	6
44.9989482540959	-45	33ms	+45°	6
50.7870826073596	-45	33ms	+45°	6
45.5958571676593	-45	33ms	+45°	6
33.2602748283538	-45	33ms	+45°	7
51.3281372456899	-45	33ms	+45°	7
43.2055465738233	-45	33ms	+45°	7
53.5576030304735	-45	33ms	+45°	7
39.8000835257829	-45	33ms	+45°	7
56.2793802929523	-45	33ms	+45°	7
43.5360966342333	-45	33ms	+45°	7
54.6305569947278	-45	33ms	+45°	7
40.6899685017203	-45	33ms	+45°	8
48.0633987529377	-45	33ms	+45°	8
45.79964599601	-45	33ms	+45°	8
31.2702151257124	-45	33ms	+45°	8
46.3047969153712	-45	33ms	+45°	8
44.4941954882704	-45	33ms	+45°	8
41.2460078074707	-45	33ms	+45°	8
45.0418374480376	-45	33ms	+45°	8
46.2105448376337	-45	33ms	+45°	9
46.9776805278764	-45	33ms	+45°	9
55.7671507163054	-45	33ms	+45°	9
43.3513449519505	-45	33ms	+45°	9
42.266004206506	-45	33ms	+45°	9
50.7582618055149	-45	33ms	+45°	9
42.9172504013516	-45	33ms	+45°	9
47.805327341327	-45	33ms	+45°	9
41.3800883446526	-45	33ms	+45°	10
46.4612635679969	-45	33ms	+45°	10
54.3321921052066	-45	33ms	+45°	10
44.4230702732943	-45	33ms	+45°	10
48.1499996775621	-45	33ms	+45°	10
48.0623499060703	-45	33ms	+45°	10
44.5018415401696	-45	33ms	+45°	10
39.2839767577464	-45	33ms	+45°	10
41.624847929181	-45	33ms	+45°	11
47.3044659202115	-45	33ms	+45°	11
56.4390577462674	-45	33ms	+45°	11
54.6384979571038	-45	33ms	+45°	11
54.1798587927645	-45	33ms	+45°	11
43.1532138784436	-45	33ms	+45°	11
42.451297628186	-45	33ms	+45°	11
44.7138124418289	-45	33ms	+45°	11
34.6563237837245	-45	33ms	+45°	12
44.7360835107424	-45	33ms	+45°	12
30.269930471441	-45	33ms	+45°	12
38.2415397541223	-45	33ms	+45°	12
48.9629273946235	-45	33ms	+45°	12
36.1421134174856	-45	33ms	+45°	12
40.0497418066405	-45	33ms	+45°	12
46.470728257106	-45	33ms	+45°	12
40.4249034315002	-45	33ms	+45°	13
36.0459778990577	-45	33ms	+45°	13
32.718019492657	-45	33ms	+45°	13
39.2401327159549	-45	33ms	+45°	13
37.9807784156899	-45	33ms	+45°	13
52.7601927809116	-45	33ms	+45°	13
36.8900799070836	-45	33ms	+45°	13
46.2104365138511	-45	33ms	+45°	13
40.1310239856118	-45	33ms	+45°	14
45.9458932387158	-45	33ms	+45°	14
34.2331910148626	-45	33ms	+45°	14
40.7670735099438	-45	33ms	+45°	14
40.7549503791821	-45	33ms	+45°	14
42.218212530744	-45	33ms	+45°	14
47.3167490407233	-45	33ms	+45°	14
44.3563868942118	-45	33ms	+45°	14
44.3649676944357	-45	33ms	+45°	15
37.751435944714	-45	33ms	+45°	15
49.1182602416653	-45	33ms	+45°	15
38.3256871444427	-45	33ms	+45°	15
39.8394955988181	-45	33ms	+45°	15
42.5843659211355	-45	33ms	+45°	15
48.5385259489666	-45	33ms	+45°	15
48.506759980982	-45	33ms	+45°	15
28.2162579411259	-30	33ms	+45°	1
13.0617681596635	-30	33ms	+45°	1
12.0194200303935	-30	33ms	+45°	1
16.0547568545819	-30	33ms	+45°	1
12.035434905485	-30	33ms	+45°	1
18.8503238821712	-30	33ms	+45°	1
16.8289956699583	-30	33ms	+45°	1
19.5392705995656	-30	33ms	+45°	1
38.5266992871327	-30	33ms	+45°	2
35.2266421537014	-30	33ms	+45°	2
37.042461545071	-30	33ms	+45°	2
31.2949640962755	-30	33ms	+45°	2
35.2028986087665	-30	33ms	+45°	2
32.5355935379378	-30	33ms	+45°	2
33.8791062966481	-30	33ms	+45°	2
27.0367603053242	-30	33ms	+45°	2
17.9619081097715	-30	33ms	+45°	3
34.6666712575518	-30	33ms	+45°	3
36.3686681417614	-30	33ms	+45°	3
31.26426528326	-30	33ms	+45°	3
28.927592066875	-30	33ms	+45°	3
24.2376125312868	-30	33ms	+45°	3
31.4046606079677	-30	33ms	+45°	3
18.8873031723536	-30	33ms	+45°	3
33.3598679166073	-30	33ms	+45°	4
33.3657025975502	-30	33ms	+45°	4
34.8945491341656	-30	33ms	+45°	4
29.7701422277746	-30	33ms	+45°	4
16.3335196298282	-30	33ms	+45°	4
31.0903657406923	-30	33ms	+45°	4
28.1169026309477	-30	33ms	+45°	4
30.5110508255334	-30	33ms	+45°	4
36.3540544232192	-30	33ms	+45°	5
30.9396848314315	-30	33ms	+45°	5
24.2411223737696	-30	33ms	+45°	5
25.1855840870575	-30	33ms	+45°	5
23.1234370812919	-30	33ms	+45°	5
20.7210982069206	-30	33ms	+45°	5
33.8741545211959	-30	33ms	+45°	5
28.8961882505244	-30	33ms	+45°	5
30.2478737440796	-30	33ms	+45°	6
35.9085975692971	-30	33ms	+45°	6
42.0705816400816	-30	33ms	+45°	6
37.7374942736334	-30	33ms	+45°	6
37.3827223722354	-30	33ms	+45°	6
37.2250756174309	-30	33ms	+45°	6
29.9568787577392	-30	33ms	+45°	6
31.6365648604116	-30	33ms	+45°	6
16.944922747284	-30	33ms	+45°	7
29.9843593825248	-30	33ms	+45°	7
30.7274212246094	-30	33ms	+45°	7
32.4068867624954	-30	33ms	+45°	7
35.8066118224529	-30	33ms	+45°	7
30.925043862709	-30	33ms	+45°	7
33.9327729920738	-30	33ms	+45°	7
19.108007850463	-30	33ms	+45°	7
31.5297412399129	-30	33ms	+45°	8
36.1619182316666	-30	33ms	+45°	8
19.4917582976895	-30	33ms	+45°	8
17.4479197091521	-30	33ms	+45°	8
26.4542330673796	-30	33ms	+45°	8
28.830069047256	-30	33ms	+45°	8
27.4529666700329	-30	33ms	+45°	8
23.5897906211292	-30	33ms	+45°	8
34.0335331446909	-30	33ms	+45°	9
28.2921858581889	-30	33ms	+45°	9
29.4958127941041	-30	33ms	+45°	9
28.2787189222912	-30	33ms	+45°	9
23.3662582338923	-30	33ms	+45°	9
27.5858347984634	-30	33ms	+45°	9
33.0302513583778	-30	33ms	+45°	9
27.225858117953	-30	33ms	+45°	9
28.0880643548151	-30	33ms	+45°	10
22.9288066542177	-30	33ms	+45°	10
15.8795691055551	-30	33ms	+45°	10
14.1050361528466	-30	33ms	+45°	10
19.5746599919005	-30	33ms	+45°	10
24.3099855161502	-30	33ms	+45°	10
30.1836059840486	-30	33ms	+45°	10
26.9989587591657	-30	33ms	+45°	10
34.9975921571654	-30	33ms	+45°	11
29.8005519331118	-30	33ms	+45°	11
18.3533493023385	-30	33ms	+45°	11
23.8705895028152	-30	33ms	+45°	11
35.1333405447673	-30	33ms	+45°	11
20.6706152043013	-30	33ms	+45°	11
22.9329888209107	-30	33ms	+45°	11
30.3268905298937	-30	33ms	+45°	11
35.5961176929166	-30	33ms	+45°	12
24.6268807801812	-30	33ms	+45°	12
4.87678723076858	-30	33ms	+45°	12
28.7174842717044	-30	33ms	+45°	12
19.0325102586001	-30	33ms	+45°	12
7.4026856774898	-30	33ms	+45°	12
15.6363095457508	-30	33ms	+45°	12
28.1052316522481	-30	33ms	+45°	12
14.6927303808168	-30	33ms	+45°	13
23.5584137770535	-30	33ms	+45°	13
21.2993598764234	-30	33ms	+45°	13
27.5637681490421	-30	33ms	+45°	13
31.8574322235472	-30	33ms	+45°	13
24.118183113828	-30	33ms	+45°	13
24.5903262823053	-30	33ms	+45°	13
30.3279844099655	-30	33ms	+45°	13
25.2194804075672	-30	33ms	+45°	14
27.4447924251538	-30	33ms	+45°	14
19.9144316025311	-30	33ms	+45°	14
23.5168641166382	-30	33ms	+45°	14
34.1162594374682	-30	33ms	+45°	14
25.42707635702	-30	33ms	+45°	14
20.8770614512458	-30	33ms	+45°	14
23.8892007166509	-30	33ms	+45°	14
14.21979344477	-30	33ms	+45°	15
27.3678686631695	-30	33ms	+45°	15
13.1890407411126	-30	33ms	+45°	15
23.802726330163	-30	33ms	+45°	15
29.184470170368	-30	33ms	+45°	15
20.811184899423	-30	33ms	+45°	15
23.2612143058278	-30	33ms	+45°	15
31.1202639207692	-30	33ms	+45°	15
-3.08983828589581	-15	33ms	+45°	1
-15.8425313886717	-15	33ms	+45°	1
-7.46944325177585	-15	33ms	+45°	1
-1.35355943129726	-15	33ms	+45°	1
-1.31772568406752	-15	33ms	+45°	1
7.93637444793629	-15	33ms	+45°	1
5.10301331279487	-15	33ms	+45°	1
7.37825119735122	-15	33ms	+45°	1
5.80635604888874	-15	33ms	+45°	2
17.970619282397	-15	33ms	+45°	2
9.37525474671458	-15	33ms	+45°	2
3.73099085553265	-15	33ms	+45°	2
16.4922393372115	-15	33ms	+45°	2
6.40942075446296	-15	33ms	+45°	2
12.5823304199068	-15	33ms	+45°	2
10.2562596245791	-15	33ms	+45°	2
15.5954066215802	-15	33ms	+45°	3
15.8431302038371	-15	33ms	+45°	3
14.5687655394239	-15	33ms	+45°	3
-0.980513574938545	-15	33ms	+45°	3
11.3961142496249	-15	33ms	+45°	3
-1.51712590883354	-15	33ms	+45°	3
12.1528158562162	-15	33ms	+45°	3
13.6137532221658	-15	33ms	+45°	3
12.2043447310002	-15	33ms	+45°	4
6.5222903951708	-15	33ms	+45°	4
-0.298264653666962	-15	33ms	+45°	4
15.3799394534126	-15	33ms	+45°	4
-0.894525696367509	-15	33ms	+45°	4
11.4339528577907	-15	33ms	+45°	4
17.1835078205045	-15	33ms	+45°	4
17.5591541564803	-15	33ms	+45°	4
15.2586806074828	-15	33ms	+45°	5
6.44957410219335	-15	33ms	+45°	5
0.636518094197349	-15	33ms	+45°	5
13.1090865918166	-15	33ms	+45°	5
10.2486201810295	-15	33ms	+45°	5
0.876918226425211	-15	33ms	+45°	5
11.9275288161044	-15	33ms	+45°	5
14.5918975324748	-15	33ms	+45°	5
14.8127344989375	-15	33ms	+45°	6
15.9331873150921	-15	33ms	+45°	6
14.6040434058184	-15	33ms	+45°	6
12.6352668845532	-15	33ms	+45°	6
22.8564757491835	-15	33ms	+45°	6
14.1021444368074	-15	33ms	+45°	6
11.2394701620084	-15	33ms	+45°	6
13.9198283896228	-15	33ms	+45°	6
18.4901607758785	-15	33ms	+45°	7
13.8054594310344	-15	33ms	+45°	7
3.30609320062492	-15	33ms	+45°	7
18.4219116605009	-15	33ms	+45°	7
14.4554308533451	-15	33ms	+45°	7
7.40477830416842	-15	33ms	+45°	7
7.05887543103892	-15	33ms	+45°	7
1.4415203563068	-15	33ms	+45°	7
6.23426409603168	-15	33ms	+45°	8
8.42147053912143	-15	33ms	+45°	8
-5.59243533529063	-15	33ms	+45°	8
2.72394555333603	-15	33ms	+45°	8
1.66802655407939	-15	33ms	+45°	8
13.7644858201896	-15	33ms	+45°	8
6.82525199982679	-15	33ms	+45°	8
12.0098210247096	-15	33ms	+45°	8
14.9813053314403	-15	33ms	+45°	9
1.75869199992444	-15	33ms	+45°	9
10.1647884875698	-15	33ms	+45°	9
9.36698901144149	-15	33ms	+45°	9
14.752554364586	-15	33ms	+45°	9
6.53697586328491	-15	33ms	+45°	9
17.2165883919904	-15	33ms	+45°	9
7.32390783598266	-15	33ms	+45°	9
12.822665429886	-15	33ms	+45°	10
7.28067881151367	-15	33ms	+45°	10
7.93487527587788	-15	33ms	+45°	10
8.37047451560147	-15	33ms	+45°	10
13.6278469126236	-15	33ms	+45°	10
7.30136152097936	-15	33ms	+45°	10
13.3317375152167	-15	33ms	+45°	10
12.3800345928088	-15	33ms	+45°	10
7.43112221330818	-15	33ms	+45°	11
12.3251717918042	-15	33ms	+45°	11
11.6634509182521	-15	33ms	+45°	11
9.5533262119508	-15	33ms	+45°	11
22.1100507446308	-15	33ms	+45°	11
-2.479406710723	-15	33ms	+45°	11
-1.01872139360923	-15	33ms	+45°	11
5.44904908526994	-15	33ms	+45°	11
7.2398537726113	-15	33ms	+45°	12
12.7555636953677	-15	33ms	+45°	12
12.0440115378647	-15	33ms	+45°	12
10.626002957748	-15	33ms	+45°	12
0.960067107573984	-15	33ms	+45°	12
2.21519719274164	-15	33ms	+45°	12
19.5887748712551	-15	33ms	+45°	12
6.84254373109818	-15	33ms	+45°	12
18.2906177583442	-15	33ms	+45°	13
0.638913760463452	-15	33ms	+45°	13
6.02881217564582	-15	33ms	+45°	13
-2.50202554694165	-15	33ms	+45°	13
10.2275207004282	-15	33ms	+45°	13
16.4839431536265	-15	33ms	+45°	13
9.02895252692579	-15	33ms	+45°	13
12.0836657128436	-15	33ms	+45°	13
6.18053238912089	-15	33ms	+45°	14
6.55218960040888	-15	33ms	+45°	14
9.45117930119134	-15	33ms	+45°	14
10.1495000640823	-15	33ms	+45°	14
1.48137583288315	-15	33ms	+45°	14
5.46823156873367	-15	33ms	+45°	14
9.66111238087711	-15	33ms	+45°	14
8.16314611713475	-15	33ms	+45°	14
-2.23227745654751	-15	33ms	+45°	15
-2.37705038234302	-15	33ms	+45°	15
-5.72178619630076	-15	33ms	+45°	15
-1.78507036507606	-15	33ms	+45°	15
-2.50920565502902	-15	33ms	+45°	15
-14.3990713605007	-15	33ms	+45°	15
-10.4699179091576	-15	33ms	+45°	15
-11.0673559648987	-15	33ms	+45°	15
1.60711984054039	0	33ms	+45°	1
2.87355980711929	0	33ms	+45°	1
1.27017561514618	0	33ms	+45°	1
-1.73677753484841	0	33ms	+45°	1
6.30128526061824	0	33ms	+45°	1
-4.28004604490198	0	33ms	+45°	1
-2.05816060472984	0	33ms	+45°	1
-3.64984950365928	0	33ms	+45°	1
0.982615863392958	0	33ms	+45°	2
2.4588035440401	0	33ms	+45°	2
5.77464453211747	0	33ms	+45°	2
4.41675198193678	0	33ms	+45°	2
4.12305474833786	0	33ms	+45°	2
1.5891753922909	0	33ms	+45°	2
2.06213838417333	0	33ms	+45°	2
-1.12282395893669	0	33ms	+45°	2
-0.241239545254295	0	33ms	+45°	3
0.772940838214779	0	33ms	+45°	3
-2.39865329399796	0	33ms	+45°	3
0.230601324307322	0	33ms	+45°	3
2.01505328173942	0	33ms	+45°	3
-1.27028497785634	0	33ms	+45°	3
4.39412026486643	0	33ms	+45°	3
-1.28745906301724	0	33ms	+45°	3
8.59904690227137	0	33ms	+45°	4
15.6359104753238	0	33ms	+45°	4
-5.49385106321851	0	33ms	+45°	4
7.30436924790888	0	33ms	+45°	4
16.335455915695	0	33ms	+45°	4
7.53297466971805	0	33ms	+45°	4
-0.125952966428489	0	33ms	+45°	4
6.65574550756568	0	33ms	+45°	4
-5.68757581019896	0	33ms	+45°	5
-10.9361164439647	0	33ms	+45°	5
-7.14566750274675	0	33ms	+45°	5
-13.862935772352	0	33ms	+45°	5
4.11087056773712	0	33ms	+45°	5
-6.73404741816324	0	33ms	+45°	5
-10.1733411968845	0	33ms	+45°	5
-5.39328835771253	0	33ms	+45°	5
-1.66685776289532	0	33ms	+45°	6
-1.10713544585547	0	33ms	+45°	6
1.6547694628179	0	33ms	+45°	6
1.39939896568771	0	33ms	+45°	6
5.60735605036511	0	33ms	+45°	6
5.14324359637516	0	33ms	+45°	6
0.0850583435268746	0	33ms	+45°	6
-2.13045399634375	0	33ms	+45°	6
6.03339937766419	0	33ms	+45°	7
4.1280659454755	0	33ms	+45°	7
3.00131408305857	0	33ms	+45°	7
-5.61778634664805	0	33ms	+45°	7
0.591797266511936	0	33ms	+45°	7
-3.49014963083701	0	33ms	+45°	7
-1.1497245291638	0	33ms	+45°	7
-9.54926158653066	0	33ms	+45°	7
1.06335237016206	0	33ms	+45°	8
3.58897401733712	0	33ms	+45°	8
1.22200541152517	0	33ms	+45°	8
1.48879855795325	0	33ms	+45°	8
1.82829443536544	0	33ms	+45°	8
-10.268243942224	0	33ms	+45°	8
1.21290738580225	0	33ms	+45°	8
4.85699285747124	0	33ms	+45°	8
0.612276579028702	0	33ms	+45°	9
1.6939826555556	0	33ms	+45°	9
2.35426670213811	0	33ms	+45°	9
1.4201802399299	0	33ms	+45°	9
1.63314627492866	0	33ms	+45°	9
0.43961211787839	0	33ms	+45°	9
-0.508264092465701	0	33ms	+45°	9
2.15011350999414	0	33ms	+45°	9
-2.4691777861672	0	33ms	+45°	10
0.542106213817664	0	33ms	+45°	10
1.16233305523049	0	33ms	+45°	10
2.44745089828979	0	33ms	+45°	10
1.82704218986119	0	33ms	+45°	10
-0.471192269129361	0	33ms	+45°	10
-4.44838254821919	0	33ms	+45°	10
0.0137940809845816	0	33ms	+45°	10
1.15745768626186	0	33ms	+45°	11
8.64146453854856	0	33ms	+45°	11
5.00284159792105	0	33ms	+45°	11
-5.41516836830474	0	33ms	+45°	11
31.5801401826663	0	33ms	+45°	11
-3.10997920058536	0	33ms	+45°	11
7.22202313329333	0	33ms	+45°	11
-0.196734770724184	0	33ms	+45°	11
0.0807094769964607	0	33ms	+45°	12
0.248390582230691	0	33ms	+45°	12
0.509200939346243	0	33ms	+45°	12
1.20984993283151	0	33ms	+45°	12
-0.209578008050343	0	33ms	+45°	12
-1.5474844486723	0	33ms	+45°	12
0.857018990238291	0	33ms	+45°	12
-1.05416375479646	0	33ms	+45°	12
6.22031278568004	0	33ms	+45°	13
-5.68956784473969	0	33ms	+45°	13
-0.457458418591699	0	33ms	+45°	13
15.9303486821364	0	33ms	+45°	13
8.05673250091947	0	33ms	+45°	13
2.05237123527169	0	33ms	+45°	13
11.0525003098922	0	33ms	+45°	13
-4.36979015394832	0	33ms	+45°	13
0.628987745163045	0	33ms	+45°	14
0.150610755120518	0	33ms	+45°	14
1.13893849934864	0	33ms	+45°	14
-0.809587586321232	0	33ms	+45°	14
0.00247167321025188	0	33ms	+45°	14
0.908671295236094	0	33ms	+45°	14
-2.22569110901113	0	33ms	+45°	14
-1.23370209975964	0	33ms	+45°	14
-0.06693910173761	0	33ms	+45°	15
0.542012467584787	0	33ms	+45°	15
2.01879515008291	0	33ms	+45°	15
1.64540159532671	0	33ms	+45°	15
0.67493640791173	0	33ms	+45°	15
-0.428386801013289	0	33ms	+45°	15
-0.405430526684221	0	33ms	+45°	15
2.12993742220158	0	33ms	+45°	15
-7.42404135379871	15	33ms	+45°	1
-11.0313299510692	15	33ms	+45°	1
7.78552613382509	15	33ms	+45°	1
14.8777418598641	15	33ms	+45°	1
-0.294155413246635	15	33ms	+45°	1
8.73092589436264	15	33ms	+45°	1
-15.9417369629925	15	33ms	+45°	1
-11.8218349357031	15	33ms	+45°	1
-14.315001985669	15	33ms	+45°	2
-6.43160027064314	15	33ms	+45°	2
-6.85830270383551	15	33ms	+45°	2
-4.29691998570763	15	33ms	+45°	2
-9.97460779799797	15	33ms	+45°	2
-7.68773523118801	15	33ms	+45°	2
2.58181408385049	15	33ms	+45°	2
2.18260071837392	15	33ms	+45°	2
-6.5273354887593	15	33ms	+45°	3
-7.67973477747631	15	33ms	+45°	3
-14.5654455754577	15	33ms	+45°	3
-11.5794256932759	15	33ms	+45°	3
-10.0447462563302	15	33ms	+45°	3
-10.1317906595298	15	33ms	+45°	3
-14.3906131184224	15	33ms	+45°	3
-8.2042518156648	15	33ms	+45°	3
-12.6645874574823	15	33ms	+45°	4
-10.2678607364958	15	33ms	+45°	4
-7.13791552653463	15	33ms	+45°	4
-17.9734973897082	15	33ms	+45°	4
-5.81263340071918	15	33ms	+45°	4
-17.0708279657819	15	33ms	+45°	4
-14.7475206232994	15	33ms	+45°	4
-11.8944711359004	15	33ms	+45°	4
-13.2857640640176	15	33ms	+45°	5
-16.0998899157521	15	33ms	+45°	5
-8.02979873128061	15	33ms	+45°	5
-7.15968962270026	15	33ms	+45°	5
-5.96936693664478	15	33ms	+45°	5
-7.92908004065003	15	33ms	+45°	5
0.814200812511547	15	33ms	+45°	5
-13.9285592791296	15	33ms	+45°	5
-20.8969638588434	15	33ms	+45°	6
-17.6423413563873	15	33ms	+45°	6
-11.0639223856717	15	33ms	+45°	6
-14.100091909118	15	33ms	+45°	6
-18.5615847832933	15	33ms	+45°	6
-13.3151193023251	15	33ms	+45°	6
-8.49522651222767	15	33ms	+45°	6
-10.9751744803116	15	33ms	+45°	6
-7.91183014094209	15	33ms	+45°	7
-11.9280974835305	15	33ms	+45°	7
-9.80904247614724	15	33ms	+45°	7
-5.45386855601023	15	33ms	+45°	7
-9.74351893902318	15	33ms	+45°	7
-11.6914568474724	15	33ms	+45°	7
-1.16142256307776	15	33ms	+45°	7
5.71532832853889	15	33ms	+45°	7
-15.1469871883718	15	33ms	+45°	8
-7.55384313006058	15	33ms	+45°	8
-13.6763069352582	15	33ms	+45°	8
-4.3089891756651	15	33ms	+45°	8
-0.602894088947778	15	33ms	+45°	8
-6.55096431443559	15	33ms	+45°	8
-1.26431607918932	15	33ms	+45°	8
-11.2804221837152	15	33ms	+45°	8
-3.82664629513481	15	33ms	+45°	9
-6.98960407105302	15	33ms	+45°	9
-10.0933483211691	15	33ms	+45°	9
-5.20464361957834	15	33ms	+45°	9
-5.98367049007324	15	33ms	+45°	9
-1.17003030634788	15	33ms	+45°	9
-7.84919697206099	15	33ms	+45°	9
-12.769795333954	15	33ms	+45°	9
-5.53842868308889	15	33ms	+45°	10
-1.76516947897248	15	33ms	+45°	10
-14.5807430990373	15	33ms	+45°	10
-3.97355575440539	15	33ms	+45°	10
-12.6794774470849	15	33ms	+45°	10
4.05357688411324	15	33ms	+45°	10
-7.27541205691983	15	33ms	+45°	10
-10.602950540116	15	33ms	+45°	10
-0.122521198704	15	33ms	+45°	11
7.39601090615499	15	33ms	+45°	11
-3.0086272609241	15	33ms	+45°	11
-2.58785352021815	15	33ms	+45°	11
-5.0236039986902	15	33ms	+45°	11
4.7371297196556	15	33ms	+45°	11
1.22549153367862	15	33ms	+45°	11
3.98879147788561	15	33ms	+45°	11
-15.40373183419	15	33ms	+45°	12
-9.59053851867072	15	33ms	+45°	12
-11.2563756471145	15	33ms	+45°	12
-8.91236092965864	15	33ms	+45°	12
-11.3112554035036	15	33ms	+45°	12
-7.07779092462076	15	33ms	+45°	12
-2.04809170812734	15	33ms	+45°	12
4.9016656256716	15	33ms	+45°	12
-11.856810216895	15	33ms	+45°	13
-11.1896954722091	15	33ms	+45°	13
-2.86975870348283	15	33ms	+45°	13
-6.39867546713259	15	33ms	+45°	13
-5.65734254711311	15	33ms	+45°	13
-12.5235396161762	15	33ms	+45°	13
-8.85487963072778	15	33ms	+45°	13
-9.51357507584607	15	33ms	+45°	13
3.63514643752825	15	33ms	+45°	14
-11.7530984231579	15	33ms	+45°	14
-4.70413445352019	15	33ms	+45°	14
-5.16893113463918	15	33ms	+45°	14
-1.15168324440823	15	33ms	+45°	14
-4.96321673537257	15	33ms	+45°	14
8.40213961180722	15	33ms	+45°	14
-5.80912994742463	15	33ms	+45°	14
2.76317610459216	15	33ms	+45°	15
2.76530700789712	15	33ms	+45°	15
9.75258748011904	15	33ms	+45°	15
-5.236316777238	15	33ms	+45°	15
6.52379039100277	15	33ms	+45°	15
13.8097926146084	15	33ms	+45°	15
-6.09022756005847	15	33ms	+45°	15
-10.1249682789431	15	33ms	+45°	15
-29.5699544274502	30	33ms	+45°	1
-28.1249228491347	30	33ms	+45°	1
-34.3968453122027	30	33ms	+45°	1
-28.1390311208223	30	33ms	+45°	1
-23.016898216084	30	33ms	+45°	1
-46.4759715712018	30	33ms	+45°	1
-34.9922684450536	30	33ms	+45°	1
-26.5512319858457	30	33ms	+45°	1
-29.3000745967655	30	33ms	+45°	2
-28.0777681668193	30	33ms	+45°	2
-27.9709569535144	30	33ms	+45°	2
-10.591690019435	30	33ms	+45°	2
-26.8508497499072	30	33ms	+45°	2
-35.0985840633162	30	33ms	+45°	2
-22.2234850525615	30	33ms	+45°	2
-30.9939923459599	30	33ms	+45°	2
-30.0933957864177	30	33ms	+45°	3
-24.7593266700065	30	33ms	+45°	3
-25.734776782392	30	33ms	+45°	3
-18.8863649268804	30	33ms	+45°	3
-27.6102204459131	30	33ms	+45°	3
-29.2308656124334	30	33ms	+45°	3
-35.2398591128851	30	33ms	+45°	3
-30.7868709286006	30	33ms	+45°	3
-36.079793616943	30	33ms	+45°	4
-25.2558141456746	30	33ms	+45°	4
-22.541424047674	30	33ms	+45°	4
-29.259430068148	30	33ms	+45°	4
-23.416171541085	30	33ms	+45°	4
-29.6431100327083	30	33ms	+45°	4
-21.9241517362543	30	33ms	+45°	4
-32.0983601933629	30	33ms	+45°	4
-32.3447365311777	30	33ms	+45°	5
-14.7186870304698	30	33ms	+45°	5
-29.3376132703258	30	33ms	+45°	5
-20.1082262991743	30	33ms	+45°	5
-18.9091579931575	30	33ms	+45°	5
-23.2063132045201	30	33ms	+45°	5
-19.9420851816968	30	33ms	+45°	5
-28.8266356973881	30	33ms	+45°	5
-30.9569684573304	30	33ms	+45°	6
-34.5266525676319	30	33ms	+45°	6
-41.315988331952	30	33ms	+45°	6
-36.3603616154418	30	33ms	+45°	6
-23.2302502690564	30	33ms	+45°	6
-31.4744652355553	30	33ms	+45°	6
-21.0905027297426	30	33ms	+45°	6
-37.4460260032174	30	33ms	+45°	6
-17.5168188743997	30	33ms	+45°	7
-37.8673333667406	30	33ms	+45°	7
-31.7961159030683	30	33ms	+45°	7
-17.5383711617003	30	33ms	+45°	7
-37.129186304072	30	33ms	+45°	7
-33.7442104940729	30	33ms	+45°	7
-33.6554521352501	30	33ms	+45°	7
-34.4799532263454	30	33ms	+45°	7
-39.8904403383861	30	33ms	+45°	8
-17.2786987676984	30	33ms	+45°	8
-22.6904239475888	30	33ms	+45°	8
-23.0654271559533	30	33ms	+45°	8
-31.2977188980095	30	33ms	+45°	8
-20.3445148984491	30	33ms	+45°	8
-16.4266346326944	30	33ms	+45°	8
-24.6637112101647	30	33ms	+45°	8
-28.9970130631707	30	33ms	+45°	9
-26.1890995289796	30	33ms	+45°	9
-28.9160885870996	30	33ms	+45°	9
-24.3625990146348	30	33ms	+45°	9
-29.1704816611506	30	33ms	+45°	9
-28.9309608158911	30	33ms	+45°	9
-27.5610611612245	30	33ms	+45°	9
-30.2060527608239	30	33ms	+45°	9
-18.2427506753565	30	33ms	+45°	10
-20.7568685923928	30	33ms	+45°	10
-12.3808894548978	30	33ms	+45°	10
-33.5322054858662	30	33ms	+45°	10
-32.3658575871605	30	33ms	+45°	10
-20.132995978588	30	33ms	+45°	10
-22.2398080801593	30	33ms	+45°	10
-28.9498005454235	30	33ms	+45°	10
-22.6812732021561	30	33ms	+45°	11
-17.4790124568629	30	33ms	+45°	11
-4.95046978063434	30	33ms	+45°	11
-5.43258493407762	30	33ms	+45°	11
-24.5987737598893	30	33ms	+45°	11
-26.6897422104652	30	33ms	+45°	11
-22.3050540671205	30	33ms	+45°	11
-21.9750851097137	30	33ms	+45°	11
-33.740274649013	30	33ms	+45°	12
-33.9233026057953	30	33ms	+45°	12
-21.7084575891293	30	33ms	+45°	12
-36.6495948880182	30	33ms	+45°	12
-27.7766926106236	30	33ms	+45°	12
-43.1747311244415	30	33ms	+45°	12
-45.2721788393284	30	33ms	+45°	12
-30.7710662751472	30	33ms	+45°	12
-24.9108860753787	30	33ms	+45°	13
-23.4907807036913	30	33ms	+45°	13
-32.3440885539318	30	33ms	+45°	13
-26.0673515080645	30	33ms	+45°	13
-18.74225443778	30	33ms	+45°	13
-22.86793990127	30	33ms	+45°	13
-30.7107054070431	30	33ms	+45°	13
-24.0784292815505	30	33ms	+45°	13
-18.3289246520228	30	33ms	+45°	14
-24.6487322830699	30	33ms	+45°	14
-18.3567845478222	30	33ms	+45°	14
-22.3159392203564	30	33ms	+45°	14
-24.3593770426226	30	33ms	+45°	14
-11.2473835786149	30	33ms	+45°	14
-26.2050252775487	30	33ms	+45°	14
-15.014282432733	30	33ms	+45°	14
-19.0585131600733	30	33ms	+45°	15
-16.3799462337869	30	33ms	+45°	15
-16.3489199809835	30	33ms	+45°	15
-25.2262623416893	30	33ms	+45°	15
-25.7316746622085	30	33ms	+45°	15
-13.9160638038945	30	33ms	+45°	15
-18.9932695226661	30	33ms	+45°	15
-13.8739368665248	30	33ms	+45°	15
-40.403234468381	45	33ms	+45°	1
-46.1596362461505	45	33ms	+45°	1
-45.0535577675112	45	33ms	+45°	1
-37.4317506339512	45	33ms	+45°	1
-51.8806700426969	45	33ms	+45°	1
-43.2134108450729	45	33ms	+45°	1
-48.1678047191998	45	33ms	+45°	1
-61.883034344604	45	33ms	+45°	1
-50.4289800499768	45	33ms	+45°	2
-56.8413565433465	45	33ms	+45°	2
-60.8040884569349	45	33ms	+45°	2
-41.962524210999	45	33ms	+45°	2
-48.6328948207119	45	33ms	+45°	2
-47.359378059047	45	33ms	+45°	2
-47.0444611937837	45	33ms	+45°	2
-42.9574082594511	45	33ms	+45°	2
-37.9365117655594	45	33ms	+45°	3
-44.174542797529	45	33ms	+45°	3
-41.076777177962	45	33ms	+45°	3
-48.3799468042156	45	33ms	+45°	3
-42.6294510326203	45	33ms	+45°	3
-42.7491973304415	45	33ms	+45°	3
-44.518926308121	45	33ms	+45°	3
-43.0068652656469	45	33ms	+45°	3
-49.9250107522307	45	33ms	+45°	4
-45.5429401948239	45	33ms	+45°	4
-48.2888039455079	45	33ms	+45°	4
-46.4505151694274	45	33ms	+45°	4
-48.8198788358831	45	33ms	+45°	4
-43.8836332228917	45	33ms	+45°	4
-41.8840295319717	45	33ms	+45°	4
-47.1949113653893	45	33ms	+45°	4
-37.4928265973292	45	33ms	+45°	5
-46.0118057412233	45	33ms	+45°	5
-44.0964163312631	45	33ms	+45°	5
-37.0831558481198	45	33ms	+45°	5
-48.0724467139703	45	33ms	+45°	5
-47.5280234188595	45	33ms	+45°	5
-40.8621757678543	45	33ms	+45°	5
-44.4102735998148	45	33ms	+45°	5
-39.27758996086	45	33ms	+45°	6
-41.9290260886058	45	33ms	+45°	6
-37.8213982082674	45	33ms	+45°	6
-53.2954801261832	45	33ms	+45°	6
-37.5995023794964	45	33ms	+45°	6
-38.8321364615131	45	33ms	+45°	6
-44.9446483705895	45	33ms	+45°	6
-43.8896983083208	45	33ms	+45°	6
-45.0201678430557	45	33ms	+45°	7
-44.5338757954945	45	33ms	+45°	7
-56.160942934817	45	33ms	+45°	7
-42.0524652950269	45	33ms	+45°	7
-54.4405341022046	45	33ms	+45°	7
-44.0958925458715	45	33ms	+45°	7
-46.2768574292667	45	33ms	+45°	7
-52.4208262546225	45	33ms	+45°	7
-44.942461389307	45	33ms	+45°	8
-45.2413389566608	45	33ms	+45°	8
-66.8046370836193	45	33ms	+45°	8
-46.7836382942646	45	33ms	+45°	8
-50.3774223188167	45	33ms	+45°	8
-46.0298681552033	45	33ms	+45°	8
-44.8190745043994	45	33ms	+45°	8
-35.6321510527524	45	33ms	+45°	8
-45.3952952238535	45	33ms	+45°	9
-44.945367002483	45	33ms	+45°	9
-37.8901486540092	45	33ms	+45°	9
-37.5261938732859	45	33ms	+45°	9
-47.202222228366	45	33ms	+45°	9
-40.1213486293214	45	33ms	+45°	9
-48.2001781662734	45	33ms	+45°	9
-45.8402940186979	45	33ms	+45°	9
-39.7392637512554	45	33ms	+45°	10
-40.8908358310332	45	33ms	+45°	10
-40.1583871419347	45	33ms	+45°	10
-41.3590007959509	45	33ms	+45°	10
-35.1531268668704	45	33ms	+45°	10
-48.1774026237453	45	33ms	+45°	10
-41.5009099039301	45	33ms	+45°	10
-42.6463936092329	45	33ms	+45°	10
-41.2724520561451	45	33ms	+45°	11
-37.5422064214214	45	33ms	+45°	11
-45.0992951093039	45	33ms	+45°	11
-40.1805873901089	45	33ms	+45°	11
-50.2291160431491	45	33ms	+45°	11
-49.494700643954	45	33ms	+45°	11
-58.1605284178901	45	33ms	+45°	11
-39.9664095693469	45	33ms	+45°	11
-29.9977117643489	45	33ms	+45°	12
-38.8863084562296	45	33ms	+45°	12
-58.1685557742469	45	33ms	+45°	12
-45.6493974789051	45	33ms	+45°	12
-47.2772240704478	45	33ms	+45°	12
-42.4552257756151	45	33ms	+45°	12
-40.6715165282269	45	33ms	+45°	12
-22.7507070512961	45	33ms	+45°	12
-50.2279679230409	45	33ms	+45°	13
-40.17230184071	45	33ms	+45°	13
-48.8784400065106	45	33ms	+45°	13
-36.9910864503372	45	33ms	+45°	13
-43.9325535009998	45	33ms	+45°	13
-38.1637090107746	45	33ms	+45°	13
-50.1690635901319	45	33ms	+45°	13
-40.7512584398606	45	33ms	+45°	13
-28.52850842411	45	33ms	+45°	14
-34.9967633573401	45	33ms	+45°	14
-44.2284742221391	45	33ms	+45°	14
-47.3296232986615	45	33ms	+45°	14
-30.5494575855235	45	33ms	+45°	14
-30.1114425169256	45	33ms	+45°	14
-36.5577000521514	45	33ms	+45°	14
-38.1714825760675	45	33ms	+45°	14
-44.4465068813698	45	33ms	+45°	15
37.9809399179342	45	33ms	+45°	15
41.2504152118117	45	33ms	+45°	15
-41.0700434555857	45	33ms	+45°	15
-46.0310652067853	45	33ms	+45°	15
-42.9088906888914	45	33ms	+45°	15
46.796064615868	45	33ms	+45°	15
-43.6770696251344	45	33ms	+45°	15
-63.1787430206693	60	33ms	+45°	1
-67.503702259112	60	33ms	+45°	1
-74.5375120085637	60	33ms	+45°	1
-54.8518677815514	60	33ms	+45°	1
-61.6186168605471	60	33ms	+45°	1
-50.7833389325411	60	33ms	+45°	1
-72.2667218421699	60	33ms	+45°	1
-74.4958448398792	60	33ms	+45°	1
-61.5059243826593	60	33ms	+45°	2
-78.1357664459536	60	33ms	+45°	2
-87.7279062540286	60	33ms	+45°	2
-58.0597820007438	60	33ms	+45°	2
-68.0975847676498	60	33ms	+45°	2
-78.0893855858448	60	33ms	+45°	2
-63.1823982605061	60	33ms	+45°	2
-57.5809884210978	60	33ms	+45°	2
-65.0009226238786	60	33ms	+45°	3
-71.2742829301447	60	33ms	+45°	3
-62.3012398604551	60	33ms	+45°	3
-73.8622910949108	60	33ms	+45°	3
-68.4791656919016	60	33ms	+45°	3
-70.1931515941901	60	33ms	+45°	3
-65.9133853004706	60	33ms	+45°	3
-54.1234606587855	60	33ms	+45°	3
-61.981095356554	60	33ms	+45°	4
-73.0439459766117	60	33ms	+45°	4
-67.2285575615703	60	33ms	+45°	4
-70.5475133148233	60	33ms	+45°	4
-64.675442965992	60	33ms	+45°	4
-68.3690844034039	60	33ms	+45°	4
-60.5104170918212	60	33ms	+45°	4
-69.2753292835663	60	33ms	+45°	4
-63.3886586290892	60	33ms	+45°	5
-63.1266541526166	60	33ms	+45°	5
-55.3780259345178	60	33ms	+45°	5
-71.6926842658895	60	33ms	+45°	5
-51.5752260961229	60	33ms	+45°	5
-66.3738101386101	60	33ms	+45°	5
-70.5704416701295	60	33ms	+45°	5
-57.6446650184379	60	33ms	+45°	5
-49.8054939805031	60	33ms	+45°	6
-60.7541804603005	60	33ms	+45°	6
-63.3971810567457	60	33ms	+45°	6
-54.6512742577358	60	33ms	+45°	6
-57.0700678386749	60	33ms	+45°	6
-60.9328887239949	60	33ms	+45°	6
-64.9475339303605	60	33ms	+45°	6
-72.2560589478267	60	33ms	+45°	6
-55.2972452210859	60	33ms	+45°	7
-59.4891653461749	60	33ms	+45°	7
-69.5925849931638	60	33ms	+45°	7
-56.4481847178744	60	33ms	+45°	7
-60.0551863347623	60	33ms	+45°	7
-69.9680567869703	60	33ms	+45°	7
-54.0225729558982	60	33ms	+45°	7
-58.3208697718252	60	33ms	+45°	7
-64.6274504155096	60	33ms	+45°	8
-68.6135897823416	60	33ms	+45°	8
-53.4828678365494	60	33ms	+45°	8
-57.2940512908754	60	33ms	+45°	8
-53.5357034443124	60	33ms	+45°	8
-66.6226604105651	60	33ms	+45°	8
-56.515447505277	60	33ms	+45°	8
-58.2911811242146	60	33ms	+45°	8
-65.0607190509696	60	33ms	+45°	9
-63.4518244523876	60	33ms	+45°	9
-61.8476135138976	60	33ms	+45°	9
-57.7136099052154	60	33ms	+45°	9
-62.6915731364854	60	33ms	+45°	9
-64.0597939828066	60	33ms	+45°	9
-64.7572308919326	60	33ms	+45°	9
-55.7841190252598	60	33ms	+45°	9
-52.7204608421628	60	33ms	+45°	10
-72.6842963464763	60	33ms	+45°	10
-62.558630275076	60	33ms	+45°	10
-52.267207434283	60	33ms	+45°	10
-69.2099348684134	60	33ms	+45°	10
-63.3890789423537	60	33ms	+45°	10
-69.1923952676898	60	33ms	+45°	10
-59.9091480772177	60	33ms	+45°	10
-73.1486536856111	60	33ms	+45°	11
-68.106966019203	60	33ms	+45°	11
-60.8058554157207	60	33ms	+45°	11
-65.8650690722141	60	33ms	+45°	11
-64.6040433581692	60	33ms	+45°	11
-55.2104702407107	60	33ms	+45°	11
-66.1368037086697	60	33ms	+45°	11
-87.3144033085349	60	33ms	+45°	11
-52.9884712501368	60	33ms	+45°	12
-67.6093718052698	60	33ms	+45°	12
-61.4072939902052	60	33ms	+45°	12
-53.9463478513929	60	33ms	+45°	12
-51.8326465082267	60	33ms	+45°	12
-56.4189841209369	60	33ms	+45°	12
-67.2477222111551	60	33ms	+45°	12
-58.3956540740327	60	33ms	+45°	12
-57.8609319024555	60	33ms	+45°	13
-69.9961607487966	60	33ms	+45°	13
-57.3952670194023	60	33ms	+45°	13
-62.314901791792	60	33ms	+45°	13
-65.5846252094056	60	33ms	+45°	13
-59.7883604402927	60	33ms	+45°	13
-67.4951248779933	60	33ms	+45°	13
-61.6763850528461	60	33ms	+45°	13
-58.103543471839	60	33ms	+45°	14
-53.6461588901084	60	33ms	+45°	14
-58.6608646597011	60	33ms	+45°	14
-60.9402996588878	60	33ms	+45°	14
-59.1828091329354	60	33ms	+45°	14
-59.56322280765	60	33ms	+45°	14
-57.6403038746298	60	33ms	+45°	14
-51.3731138357259	60	33ms	+45°	14
-64.0837393462139	60	33ms	+45°	15
-63.0334703396301	60	33ms	+45°	15
-67.7191384909633	60	33ms	+45°	15
-68.1325468553144	60	33ms	+45°	15
-71.8637967523437	60	33ms	+45°	15
-74.0507496745252	60	33ms	+45°	15
-72.8812864818079	60	33ms	+45°	15
-64.3933007407875	60	33ms	+45°	15
81.4958878434285	75	33ms	+45°	1
73.0308957649082	75	33ms	+45°	1
-84.5501767318809	75	33ms	+45°	1
78.6352874569273	75	33ms	+45°	1
-88.9170001090355	75	33ms	+45°	1
-80.5134930502499	75	33ms	+45°	1
-81.0320757281678	75	33ms	+45°	1
-84.2155968553586	75	33ms	+45°	1
-86.1055126474299	75	33ms	+45°	2
-70.8958831937829	75	33ms	+45°	2
-87.0745170024354	75	33ms	+45°	2
-82.1115901568186	75	33ms	+45°	2
-88.3093281927297	75	33ms	+45°	2
-81.68480385498	75	33ms	+45°	2
87.6121656313399	75	33ms	+45°	2
-82.1381214429787	75	33ms	+45°	2
-88.6718917776872	75	33ms	+45°	3
85.4354837999409	75	33ms	+45°	3
-82.9284712152479	75	33ms	+45°	3
89.2909761263985	75	33ms	+45°	3
-76.504363730219	75	33ms	+45°	3
-69.8744624412027	75	33ms	+45°	3
-89.2462999702069	75	33ms	+45°	3
-88.8358761971677	75	33ms	+45°	3
-76.6787526972412	75	33ms	+45°	4
-89.4781328679604	75	33ms	+45°	4
-86.6852807139205	75	33ms	+45°	4
-83.2070432540872	75	33ms	+45°	4
-78.596068632387	75	33ms	+45°	4
-87.4091261396059	75	33ms	+45°	4
-82.7391003907423	75	33ms	+45°	4
-78.6823118863478	75	33ms	+45°	4
84.9595049430239	75	33ms	+45°	5
-76.8005631728388	75	33ms	+45°	5
-78.9473808414105	75	33ms	+45°	5
-73.6316630689848	75	33ms	+45°	5
-78.9970105385133	75	33ms	+45°	5
-66.5556957973854	75	33ms	+45°	5
-74.0201784536833	75	33ms	+45°	5
-81.1064768572125	75	33ms	+45°	5
-84.0155292933983	75	33ms	+45°	6
-72.3440896598253	75	33ms	+45°	6
-70.5064764203806	75	33ms	+45°	6
-74.8182141964827	75	33ms	+45°	6
-79.8710153879661	75	33ms	+45°	6
-70.5904450107972	75	33ms	+45°	6
-78.7368956580737	75	33ms	+45°	6
89.9754993046655	75	33ms	+45°	6
-81.0470316255705	75	33ms	+45°	7
87.626606380049	75	33ms	+45°	7
-76.3147609048329	75	33ms	+45°	7
-76.9103142763876	75	33ms	+45°	7
-84.3169624732099	75	33ms	+45°	7
-83.5957582575652	75	33ms	+45°	7
-87.858912478134	75	33ms	+45°	7
-89.4256974930972	75	33ms	+45°	7
-77.3867108631263	75	33ms	+45°	8
88.2454772985176	75	33ms	+45°	8
-88.8310428444418	75	33ms	+45°	8
-83.8621904277756	75	33ms	+45°	8
-78.5701759820188	75	33ms	+45°	8
86.1562375273605	75	33ms	+45°	8
-74.495091758003	75	33ms	+45°	8
-89.405509998489	75	33ms	+45°	8
-76.582257842744	75	33ms	+45°	9
-74.0617359741692	75	33ms	+45°	9
-81.1977508222709	75	33ms	+45°	9
-82.4155349349696	75	33ms	+45°	9
-77.5831991621206	75	33ms	+45°	9
-87.0077895069747	75	33ms	+45°	9
-82.2683815356305	75	33ms	+45°	9
-80.8572827549433	75	33ms	+45°	9
-77.0097664999742	75	33ms	+45°	10
-84.3872899457466	75	33ms	+45°	10
-79.4431110798105	75	33ms	+45°	10
-80.6527024713067	75	33ms	+45°	10
-87.5463139266755	75	33ms	+45°	10
-76.160678141837	75	33ms	+45°	10
-74.0702708993696	75	33ms	+45°	10
-71.2205419373405	75	33ms	+45°	10
-85.5010414824248	75	33ms	+45°	11
77.5072806021538	75	33ms	+45°	11
85.4380676755718	75	33ms	+45°	11
-88.3861843499895	75	33ms	+45°	11
-89.6734568065915	75	33ms	+45°	11
-85.586061447933	75	33ms	+45°	11
80.0242835407145	75	33ms	+45°	11
-89.3643279954886	75	33ms	+45°	11
-83.6240781171783	75	33ms	+45°	12
-84.0467752851261	75	33ms	+45°	12
-73.9112196252327	75	33ms	+45°	12
-70.9306192557152	75	33ms	+45°	12
-81.6827292919493	75	33ms	+45°	12
-73.8605569279986	75	33ms	+45°	12
-80.2337904292171	75	33ms	+45°	12
-83.3037270285607	75	33ms	+45°	12
-81.7303098154094	75	33ms	+45°	13
-74.1108376075949	75	33ms	+45°	13
-72.0784721423906	75	33ms	+45°	13
83.6882569096389	75	33ms	+45°	13
-78.0336143610975	75	33ms	+45°	13
-78.8975331840905	75	33ms	+45°	13
-82.5131357457115	75	33ms	+45°	13
-87.5812251804122	75	33ms	+45°	13
-80.0445408906776	75	33ms	+45°	14
-76.0051031596028	75	33ms	+45°	14
-82.7350698008352	75	33ms	+45°	14
-74.7709684971417	75	33ms	+45°	14
-74.3097755969876	75	33ms	+45°	14
-76.2545846907367	75	33ms	+45°	14
-79.3194770483887	75	33ms	+45°	14
-77.3291357613119	75	33ms	+45°	14
85.9543799363796	75	33ms	+45°	15
82.4923870333017	75	33ms	+45°	15
-82.4878283526641	75	33ms	+45°	15
82.5886488200911	75	33ms	+45°	15
86.9302362171777	75	33ms	+45°	15
-83.1074812679668	75	33ms	+45°	15
85.0078223381919	75	33ms	+45°	15
86.3819012055083	75	33ms	+45°	15
-89.0842566274843	90	33ms	+45°	1
-80.9392893038863	90	33ms	+45°	1
-89.3862330666162	90	33ms	+45°	1
-88.492603545877	90	33ms	+45°	1
-88.1336048193486	90	33ms	+45°	1
-86.5073696798955	90	33ms	+45°	1
-77.7590584508639	90	33ms	+45°	1
87.5926464594757	90	33ms	+45°	1
-84.2641770846727	90	33ms	+45°	2
-88.7054565731974	90	33ms	+45°	2
88.3211151218142	90	33ms	+45°	2
77.29771564903	90	33ms	+45°	2
89.2100438398649	90	33ms	+45°	2
-89.4845508132829	90	33ms	+45°	2
-87.015730313741	90	33ms	+45°	2
86.5874434922142	90	33ms	+45°	2
-84.3902704796957	90	33ms	+45°	3
82.2554873989359	90	33ms	+45°	3
-88.6857241848547	90	33ms	+45°	3
88.1790494287492	90	33ms	+45°	3
-89.8449025103487	90	33ms	+45°	3
-81.6021846821316	90	33ms	+45°	3
-89.4699048327899	90	33ms	+45°	3
-83.2353478764197	90	33ms	+45°	3
-87.762787479637	90	33ms	+45°	4
89.9875193686678	90	33ms	+45°	4
-82.9539917665804	90	33ms	+45°	4
88.0573993811206	90	33ms	+45°	4
-84.2251266270462	90	33ms	+45°	4
-88.907333278738	90	33ms	+45°	4
-86.1162610925423	90	33ms	+45°	4
-79.4288059345824	90	33ms	+45°	4
83.0176395906247	90	33ms	+45°	5
76.9377064483175	90	33ms	+45°	5
69.6515054016997	90	33ms	+45°	5
81.6011250641722	90	33ms	+45°	5
75.0214996444241	90	33ms	+45°	5
85.9208513064932	90	33ms	+45°	5
85.5318884094238	90	33ms	+45°	5
87.3286915889486	90	33ms	+45°	5
84.6819545298679	90	33ms	+45°	6
79.0734280030821	90	33ms	+45°	6
85.0635053033705	90	33ms	+45°	6
83.3302364196927	90	33ms	+45°	6
88.5555043594368	90	33ms	+45°	6
85.820336621039	90	33ms	+45°	6
75.6891193204939	90	33ms	+45°	6
86.3960629970676	90	33ms	+45°	6
89.0029880925749	90	33ms	+45°	7
80.0323272673989	90	33ms	+45°	7
78.7116633792916	90	33ms	+45°	7
-89.4098352124687	90	33ms	+45°	7
89.0480390127766	90	33ms	+45°	7
79.5184978063837	90	33ms	+45°	7
-85.4120914930635	90	33ms	+45°	7
82.0439820686353	90	33ms	+45°	7
-86.344357554251	90	33ms	+45°	8
-86.7136135262336	90	33ms	+45°	8
-89.6065722980119	90	33ms	+45°	8
-84.4282513605655	90	33ms	+45°	8
77.5484772061753	90	33ms	+45°	8
89.5304479517052	90	33ms	+45°	8
-87.1555917734702	90	33ms	+45°	8
86.2461661543238	90	33ms	+45°	8
-89.5404283317811	90	33ms	+45°	9
89.5420014085223	90	33ms	+45°	9
89.1435032623332	90	33ms	+45°	9
87.6892969980573	90	33ms	+45°	9
88.4351422408953	90	33ms	+45°	9
86.834272445256	90	33ms	+45°	9
-89.366076582139	90	33ms	+45°	9
88.0640761750418	90	33ms	+45°	9
-87.0010105893442	90	33ms	+45°	10
89.57329056088	90	33ms	+45°	10
85.9467931547274	90	33ms	+45°	10
84.8680382583869	90	33ms	+45°	10
86.9964770862022	90	33ms	+45°	10
81.9102592475421	90	33ms	+45°	10
87.9729049063823	90	33ms	+45°	10
84.0049075260611	90	33ms	+45°	10
76.9856605262758	90	33ms	+45°	11
-88.0007444995893	90	33ms	+45°	11
80.2652591781737	90	33ms	+45°	11
83.0384016727235	90	33ms	+45°	11
79.4348426542811	90	33ms	+45°	11
80.2489753013447	90	33ms	+45°	11
83.6254112962642	90	33ms	+45°	11
86.7884598852507	90	33ms	+45°	11
89.4822846877967	90	33ms	+45°	12
84.9724110235358	90	33ms	+45°	12
89.5471945867815	90	33ms	+45°	12
84.7136220769177	90	33ms	+45°	12
86.9589547300871	90	33ms	+45°	12
87.6965379884409	90	33ms	+45°	12
88.7787759881381	90	33ms	+45°	12
-89.3906773521026	90	33ms	+45°	12
85.2669927251699	90	33ms	+45°	13
78.9831484736108	90	33ms	+45°	13
74.5928879775482	90	33ms	+45°	13
79.1484517089752	90	33ms	+45°	13
76.8596042915201	90	33ms	+45°	13
86.0570394241203	90	33ms	+45°	13
73.2836319703486	90	33ms	+45°	13
82.0643263555946	90	33ms	+45°	13
89.2684611623336	90	33ms	+45°	14
-89.9044620240373	90	33ms	+45°	14
89.3176865536807	90	33ms	+45°	14
-89.2256272896379	90	33ms	+45°	14
88.184917527124	90	33ms	+45°	14
89.8032842126319	90	33ms	+45°	14
89.685775709984	90	33ms	+45°	14
89.9627121016466	90	33ms	+45°	14
-88.0489543753902	90	33ms	+45°	15
-86.4254044615351	90	33ms	+45°	15
-88.4575442953509	90	33ms	+45°	15
-88.3375340641051	90	33ms	+45°	15
-87.9944335786873	90	33ms	+45°	15
-87.1438111261944	90	33ms	+45°	15
-88.589574275459	90	33ms	+45°	15
-87.1413796638409	90	33ms	+45°	15
89.3976307411632	-90	none	none	1
88.9862840897163	-90	none	none	1
-89.697420506221	-90	none	none	1
88.7450297390466	-90	none	none	1
-86.0068461918533	-90	none	none	1
-86.3077825935175	-90	none	none	1
-89.9858883122748	-90	none	none	1
88.0053880575342	-90	none	none	1
82.2017885993546	-90	none	none	2
88.2761059953018	-90	none	none	2
81.3040104974643	-90	none	none	2
-88.3560593069324	-90	none	none	2
88.2613933542468	-90	none	none	2
88.881078632993	-90	none	none	2
88.8926423421062	-90	none	none	2
89.2741835412726	-90	none	none	2
86.4408738636463	-90	none	none	3
86.7405868579568	-90	none	none	3
87.6934620552355	-90	none	none	3
-87.3509553812033	-90	none	none	3
-89.8748493796345	-90	none	none	3
-84.4088498955599	-90	none	none	3
-88.5371988708072	-90	none	none	3
87.7554205818936	-90	none	none	3
-80.9438451319247	-90	none	none	4
-86.9939377101498	-90	none	none	4
-87.5691636343749	-90	none	none	4
-81.087358116825	-90	none	none	4
88.713284537222	-90	none	none	4
-83.1290463299865	-90	none	none	4
-87.238916372657	-90	none	none	4
-86.3722909718764	-90	none	none	4
87.4716507909412	-90	none	none	5
-89.7552042049954	-90	none	none	5
84.644003662693	-90	none	none	5
81.8953351189058	-90	none	none	5
-84.7851821512335	-90	none	none	5
89.3158156362097	-90	none	none	5
88.2973627044242	-90	none	none	5
89.14635212775	-90	none	none	5
88.6406665913716	-90	none	none	6
85.9147876443496	-90	none	none	6
-85.4483631263068	-90	none	none	6
88.8302094496672	-90	none	none	6
88.4309630602469	-90	none	none	6
87.7395543578233	-90	none	none	6
-89.8758925210678	-90	none	none	6
87.6246590974949	-90	none	none	6
89.0613131742476	-90	none	none	7
-87.4440090588466	-90	none	none	7
85.0223189246432	-90	none	none	7
84.4879833217993	-90	none	none	7
88.761890514037	-90	none	none	7
84.4311592444699	-90	none	none	7
83.1130747067764	-90	none	none	7
84.6022077746835	-90	none	none	7
-85.9407565923237	-90	none	none	8
-87.5474062875662	-90	none	none	8
-89.4838193163964	-90	none	none	8
-86.630735847024	-90	none	none	8
-88.6553030398654	-90	none	none	8
-87.4240084699119	-90	none	none	8
-88.7388860377092	-90	none	none	8
-88.6298283100955	-90	none	none	8
89.7086683975061	-90	none	none	9
87.6567740497794	-90	none	none	9
-88.2880801916234	-90	none	none	9
-87.3558150316451	-90	none	none	9
-88.2056164222634	-90	none	none	9
-88.4121057377971	-90	none	none	9
89.882695772407	-90	none	none	9
-87.3761962150984	-90	none	none	9
-87.0275831211569	-90	none	none	10
-89.2708369975465	-90	none	none	10
-88.7173867100881	-90	none	none	10
85.704239940331	-90	none	none	10
88.2857507957627	-90	none	none	10
89.5488807866388	-90	none	none	10
84.036087491692	-90	none	none	10
-89.9227795234115	-90	none	none	10
-87.762084795303	-90	none	none	11
79.8339333774306	-90	none	none	11
80.7365510117964	-90	none	none	11
-85.7491553958718	-90	none	none	11
76.9915977346321	-90	none	none	11
79.4996239574472	-90	none	none	11
78.1439715737733	-90	none	none	11
89.4479515599	-90	none	none	11
83.5036837462063	-90	none	none	12
-89.0646157121926	-90	none	none	12
87.5383621200724	-90	none	none	12
85.6024010471509	-90	none	none	12
89.4776115833133	-90	none	none	12
89.2544441311478	-90	none	none	12
89.4071287182189	-90	none	none	12
-88.7920681573949	-90	none	none	12
87.7743130560486	-90	none	none	13
-86.47299899338	-90	none	none	13
83.9335521674415	-90	none	none	13
-87.9477826139559	-90	none	none	13
-86.5316124081151	-90	none	none	13
-84.4166833174205	-90	none	none	13
84.2719020036466	-90	none	none	13
-84.2533147118945	-90	none	none	13
-89.8789632981601	-90	none	none	14
88.2433683415345	-90	none	none	14
88.8154369619344	-90	none	none	14
88.9102078222862	-90	none	none	14
-89.6067473364005	-90	none	none	14
87.734241102078	-90	none	none	14
-88.6373367919909	-90	none	none	14
89.8224782003398	-90	none	none	14
89.6608853493299	-90	none	none	15
-86.8442661364839	-90	none	none	15
-88.7852793115105	-90	none	none	15
-88.5723588186737	-90	none	none	15
-88.9189539741765	-90	none	none	15
-87.9926892540058	-90	none	none	15
-89.2529759751972	-90	none	none	15
-89.5338712876405	-90	none	none	15
76.477525014146	-75	none	none	1
-88.8166139412456	-75	none	none	1
68.5553925072284	-75	none	none	1
79.7388928430566	-75	none	none	1
57.0463017902707	-75	none	none	1
82.367843502715	-75	none	none	1
75.9606294494158	-75	none	none	1
77.8922356448417	-75	none	none	1
73.1888509336234	-75	none	none	2
77.6857111327364	-75	none	none	2
78.2434726815914	-75	none	none	2
75.6852100027405	-75	none	none	2
82.1300968432915	-75	none	none	2
87.400901322536	-75	none	none	2
80.8725891235799	-75	none	none	2
78.9287032268025	-75	none	none	2
86.3399615031368	-75	none	none	3
77.6568974062177	-75	none	none	3
84.6413487113394	-75	none	none	3
82.5690150336543	-75	none	none	3
77.3546861474841	-75	none	none	3
82.2372480778274	-75	none	none	3
84.4339717596558	-75	none	none	3
78.1542756234298	-75	none	none	3
78.6647105378548	-75	none	none	4
84.3877103496147	-75	none	none	4
80.6480511422314	-75	none	none	4
87.4963288910349	-75	none	none	4
77.4078219154917	-75	none	none	4
89.4441632639304	-75	none	none	4
75.7449068087376	-75	none	none	4
-80.7570951837862	-75	none	none	4
71.4967492156312	-75	none	none	5
-88.278682702432	-75	none	none	5
79.8543948667758	-75	none	none	5
69.2913844795729	-75	none	none	5
87.3953336986165	-75	none	none	5
-87.6942136940315	-75	none	none	5
83.3062670855715	-75	none	none	5
72.6061231869628	-75	none	none	5
88.8923495176532	-75	none	none	6
79.742735523444	-75	none	none	6
79.9043998757393	-75	none	none	6
82.6334645361336	-75	none	none	6
85.0111726339793	-75	none	none	6
83.7533913325879	-75	none	none	6
79.5568880463909	-75	none	none	6
86.1710769243164	-75	none	none	6
69.6074132923666	-75	none	none	7
76.3268336264088	-75	none	none	7
74.5576565124167	-75	none	none	7
76.8565097671839	-75	none	none	7
81.1262754985276	-75	none	none	7
-86.4062751691329	-75	none	none	7
78.8782983309151	-75	none	none	7
82.1486277224511	-75	none	none	7
78.7813596059722	-75	none	none	8
78.6254082494025	-75	none	none	8
69.1898150989098	-75	none	none	8
83.7216525145386	-75	none	none	8
83.8794116932139	-75	none	none	8
77.4200924590288	-75	none	none	8
77.1940277820869	-75	none	none	8
81.3399008279282	-75	none	none	8
80.0542710201297	-75	none	none	9
75.4032549500683	-75	none	none	9
82.2579277141105	-75	none	none	9
79.3973290911904	-75	none	none	9
79.520322182227	-75	none	none	9
77.3831635714686	-75	none	none	9
77.6377396951859	-75	none	none	9
74.0963663156355	-75	none	none	9
76.8164491533107	-75	none	none	10
86.8774703422925	-75	none	none	10
72.8128726386279	-75	none	none	10
70.6271075306577	-75	none	none	10
79.9942735106356	-75	none	none	10
75.0530349503022	-75	none	none	10
76.4076624467949	-75	none	none	10
78.1078232278115	-75	none	none	10
-88.7748123818986	-75	none	none	11
76.4615802158837	-75	none	none	11
-86.46399379701	-75	none	none	11
-81.8621160563708	-75	none	none	11
87.9585709138251	-75	none	none	11
-83.2236036428533	-75	none	none	11
74.0318230228456	-75	none	none	11
89.824556853792	-75	none	none	11
70.2351077071174	-75	none	none	12
76.7835307813497	-75	none	none	12
77.4379526055776	-75	none	none	12
82.4026541287953	-75	none	none	12
80.9243101547378	-75	none	none	12
73.554506469331	-75	none	none	12
79.432365628709	-75	none	none	12
77.2758311355242	-75	none	none	12
79.836267386168	-75	none	none	13
77.9353433859941	-75	none	none	13
75.0780649263328	-75	none	none	13
75.8141355259296	-75	none	none	13
78.0457528298623	-75	none	none	13
71.9920991919016	-75	none	none	13
75.8989056060534	-75	none	none	13
75.6990216068333	-75	none	none	13
84.1054618312067	-75	none	none	14
79.8756225901033	-75	none	none	14
83.5886625603902	-75	none	none	14
71.1916141475374	-75	none	none	14
81.6276683992479	-75	none	none	14
78.6858446514219	-75	none	none	14
78.9954362142633	-75	none	none	14
82.5319511315115	-75	none	none	14
87.0992162452395	-75	none	none	15
-83.4418156380846	-75	none	none	15
83.2548167948595	-75	none	none	15
-85.1655359710905	-75	none	none	15
86.1109530573815	-75	none	none	15
83.3766976476339	-75	none	none	15
-84.6274334126187	-75	none	none	15
81.1171221252962	-75	none	none	15
55.939292543105	-60	none	none	1
59.4810874672119	-60	none	none	1
59.9726439658892	-60	none	none	1
61.6008764456655	-60	none	none	1
62.2601733408308	-60	none	none	1
59.3723771231953	-60	none	none	1
72.6890983050557	-60	none	none	1
43.5303421571899	-60	none	none	1
54.7338482576675	-60	none	none	2
59.3271381291099	-60	none	none	2
59.5917053811835	-60	none	none	2
69.2390853887146	-60	none	none	2
61.3709130541553	-60	none	none	2
65.7987995224891	-60	none	none	2
55.2928351643557	-60	none	none	2
63.1114918606412	-60	none	none	2
53.7135042780595	-60	none	none	3
53.1348489484104	-60	none	none	3
60.0179164220812	-60	none	none	3
62.8649309138693	-60	none	none	3
60.3302560722154	-60	none	none	3
62.6765670610411	-60	none	none	3
57.9114816804588	-60	none	none	3
73.5285204447002	-60	none	none	3
55.2150848853956	-60	none	none	4
64.6189577809381	-60	none	none	4
67.2280786599092	-60	none	none	4
65.1713309167584	-60	none	none	4
69.6226780375663	-60	none	none	4
71.219461071275	-60	none	none	4
62.3378306150076	-60	none	none	4
55.9071674236914	-60	none	none	4
64.2132925068263	-60	none	none	5
62.102183071045	-60	none	none	5
59.7848387173501	-60	none	none	5
68.6247181714614	-60	none	none	5
66.0605915819506	-60	none	none	5
64.6568819912968	-60	none	none	5
69.2703384382414	-60	none	none	5
58.9189679158998	-60	none	none	5
65.0488550296692	-60	none	none	6
71.747053124228	-60	none	none	6
65.107070979825	-60	none	none	6
61.7788113331422	-60	none	none	6
54.7554625014213	-60	none	none	6
64.7504248966539	-60	none	none	6
67.6275137131072	-60	none	none	6
63.3927844822794	-60	none	none	6
44.5215190638719	-60	none	none	7
58.0616102583293	-60	none	none	7
69.2274128958279	-60	none	none	7
53.197479903943	-60	none	none	7
63.8794188716988	-60	none	none	7
76.5521017781916	-60	none	none	7
51.7611566930245	-60	none	none	7
60.5646705404935	-60	none	none	7
66.8516058307774	-60	none	none	8
56.3770161194998	-60	none	none	8
58.761930630101	-60	none	none	8
54.8246872689702	-60	none	none	8
62.2537553286362	-60	none	none	8
64.7911143769566	-60	none	none	8
58.7028375457963	-60	none	none	8
63.0991255509717	-60	none	none	8
66.4834558890649	-60	none	none	9
55.1407004684966	-60	none	none	9
62.7765657393978	-60	none	none	9
59.5496146026288	-60	none	none	9
62.0093558597641	-60	none	none	9
66.7767332534512	-60	none	none	9
58.5207337082625	-60	none	none	9
64.2400281155741	-60	none	none	9
49.8752599774753	-60	none	none	10
55.5391949363191	-60	none	none	10
62.0897393692012	-60	none	none	10
58.3711928858729	-60	none	none	10
61.309235065094	-60	none	none	10
73.4991139204277	-60	none	none	10
59.3075026784277	-60	none	none	10
58.8029123259069	-60	none	none	10
61.8807068655716	-60	none	none	11
74.1768687920516	-60	none	none	11
81.2163312732139	-60	none	none	11
70.4929655852318	-60	none	none	11
63.8433075929985	-60	none	none	11
60.1382688368807	-60	none	none	11
76.5773544385286	-60	none	none	11
72.1909769113621	-60	none	none	11
64.9500855297106	-60	none	none	12
47.5845332078041	-60	none	none	12
60.7268762298769	-60	none	none	12
62.0384488881738	-60	none	none	12
58.0563163172949	-60	none	none	12
60.5444178209087	-60	none	none	12
66.0417719380118	-60	none	none	12
58.26747816191	-60	none	none	12
51.6728405040328	-60	none	none	13
67.7000684720785	-60	none	none	13
66.2131549976307	-60	none	none	13
53.5619188423704	-60	none	none	13
58.892716962634	-60	none	none	13
58.3191237445142	-60	none	none	13
51.3633989175778	-60	none	none	13
58.1486123371948	-60	none	none	13
57.1244678262502	-60	none	none	14
62.558064605882	-60	none	none	14
57.4235474201452	-60	none	none	14
66.2499782989828	-60	none	none	14
60.1459122236934	-60	none	none	14
65.8918502627119	-60	none	none	14
67.1499154426995	-60	none	none	14
55.4116553510658	-60	none	none	14
69.1699044635901	-60	none	none	15
56.2859054699401	-60	none	none	15
72.4904871018534	-60	none	none	15
60.1746976672523	-60	none	none	15
63.2285953809213	-60	none	none	15
61.0794296257563	-60	none	none	15
68.4690178123086	-60	none	none	15
68.8353127036681	-60	none	none	15
33.916992368588	-45	none	none	1
42.0525639415199	-45	none	none	1
47.4366127113996	-45	none	none	1
32.1036000280992	-45	none	none	1
43.5644899840384	-45	none	none	1
43.343404691664	-45	none	none	1
38.6193418508695	-45	none	none	1
43.7909759780388	-45	none	none	1
45.6850940955509	-45	none	none	2
36.2956749369528	-45	none	none	2
47.4994028748974	-45	none	none	2
48.9508794845315	-45	none	none	2
49.4852497243708	-45	none	none	2
53.7000412900339	-45	none	none	2
55.6063282196818	-45	none	none	2
44.77141589196	-45	none	none	2
42.0610756791019	-45	none	none	3
49.2536477888565	-45	none	none	3
49.6490180137255	-45	none	none	3
30.1401526034998	-45	none	none	3
34.3992112111149	-45	none	none	3
47.2848880883062	-45	none	none	3
38.0362802330603	-45	none	none	3
43.5583084071661	-45	none	none	3
42.1519344099591	-45	none	none	4
40.1888116655103	-45	none	none	4
41.6483985440733	-45	none	none	4
48.4132092607892	-45	none	none	4
37.7597780641703	-45	none	none	4
46.0404758111381	-45	none	none	4
46.7965234652007	-45	none	none	4
41.7264470949063	-45	none	none	4
49.4689499433179	-45	none	none	5
55.8814953737216	-45	none	none	5
49.3924107992525	-45	none	none	5
48.5944292505654	-45	none	none	5
49.3336235063224	-45	none	none	5
55.3087381122206	-45	none	none	5
52.2645367284054	-45	none	none	5
45.6639630407875	-45	none	none	5
37.0525570500283	-45	none	none	6
46.9119340657316	-45	none	none	6
40.5732484034418	-45	none	none	6
43.1148111328211	-45	none	none	6
43.7486078106257	-45	none	none	6
45.0634855774351	-45	none	none	6
48.0456568054168	-45	none	none	6
56.8698352932567	-45	none	none	6
44.7255623880398	-45	none	none	7
48.9747175662797	-45	none	none	7
52.5346368068889	-45	none	none	7
45.9045791842906	-45	none	none	7
42.8334120850474	-45	none	none	7
44.657538240592	-45	none	none	7
43.3256014644205	-45	none	none	7
44.8374644970227	-45	none	none	7
46.4638297960685	-45	none	none	8
44.656198877942	-45	none	none	8
46.2098440158431	-45	none	none	8
39.0986636628234	-45	none	none	8
48.7424665871953	-45	none	none	8
37.7456603873305	-45	none	none	8
49.56465848984	-45	none	none	8
46.8213506892466	-45	none	none	8
37.5535231074554	-45	none	none	9
38.2249369908112	-45	none	none	9
38.1191327719491	-45	none	none	9
43.0633196577635	-45	none	none	9
45.8043327952848	-45	none	none	9
43.793425037433	-45	none	none	9
41.7329166441172	-45	none	none	9
46.4407296014381	-45	none	none	9
43.8479840335442	-45	none	none	10
32.1490699569351	-45	none	none	10
47.1177577812707	-45	none	none	10
46.9088478116595	-45	none	none	10
50.9688281349157	-45	none	none	10
39.5942226810112	-45	none	none	10
39.6760190180826	-45	none	none	10
[truncated: 8,921 more rows]
